# Supplementary material for: The unfolded protein response links ER stress to cancer-associated thrombosis
Source: JCI Insight. 2023 Aug 31;8(19):e170148. doi: 10.1172/jci.insight.170148 (PMC10629814; doi:10.1172/jci.insight.170148)
Supplement: Supporting data values [file jciinsight-8-170148-s024.xlsx]

## Sheet: Figure 1
Figure 1D
	HSPA5			CLGN			TXD15			RCN1
Gastric	No VTE	VTE		No VTE	VTE		No VTE	VTE		No VTE	VTE
	11995.7	119154		3163.2	40478.2		8800.6	93253.3		500.9	2478.4
	104390	112934		18026.6	56346.6		47311.4	93714.9		1322.7	2510.3
	26938.3	86860.6		4829.7	14597.9		14202.3	24908.3		743.4	1266
	179935	155572		49967.9	31597.6		56522.6	82984.6		2552.4	2180.7
	9510.5	123413		3193.7	16703.8		6400.4	62399.9		422.5	1652.2
	7528.5	151593		2836.9	48640.8		7860.7	51782.1		471.9	3359.7
	19457.6	115132		4821	40182.3		16326.3	48186.1		622.9	2979.3
	10061.6	112164		2984.8	35182.9		5369.6	66531.7		406.5	2270.8
	128588	90460.6		31923.9	25323.3		61399.9	43027.5		2391.3	1449
	10591.9	109558		4546.9	23939.7		5358.1	59461.2		445.7	1322.7
	HSPA5			CLGN			TXD15			RCN1
Lung	No VTE	VTE		No VTE	VTE		No VTE	VTE		No VTE	VTE
	18016.4	304048		5129.9	63847.9		11747	91588.3		605.4	3229
	107206	167272		33681.8	80573.5		64361.6	66130.1		2337.5	3528.1
	21483.3	100042		3646.2	25362.5		12727.8	70782.4		508.2	1999.2
	122636	242884		28334.3	67215.6		40175.8	133796		2112.5	3548.4
	19813.3	119061		4929.8	27951.4		7592.2	38724.4		845	1830.8
	28995.1	123779		7736.2	51373.3		11224	64567.5		804.3	2655.5
	390740	230957		54680.1	36614.4		96909.4	84758.3		3237.7	4463.1
	17496.5	180459		4842.8	43811.1		6330	45402.2		907.4	2906.7
	29192.7	170585		4742.7	45138.2		12147.2	65311.7		604	2058.8
	17891.6			5143			12357			695.5
	outliers

## Sheet: Figure 2
Figure 2A
	AGS			A549			HPAF-II			BxPC3
	DMSO	TM		DMSO	TM		Control	Tunicamycin		DMSO	TM
	0.952765	2.0919		1.08199	1.4761		0.995216	2.45893		0.933333	2.43333
	0.934522	2.04975		1.11848	1.4907		1.00147	2.44042		1.03333	2.4
	1.11271	2.04645		0.955316	1.29447		1.00331	2.4412		1.03333	2.43333
	0.965723	1.76286		0.919266	1.36624		0.997959	1.5148		1.04461	2.04135
	1.01353	1.76814		0.97616	1.51405		1.00204	1.45738		0.955386	1.98477
	1.02075	1.77339		0.948791	1.51953
Figure 2B
	AGS			A549			HPAF-II			BxPC3
	DMSO	TM		DMSO	TM		DMSO	TM		DMSO	TM
	0.897043	3.023		1.41297	9.46331		1.11484	10.0212		0.549896	10.2488
	0.897043	2.64513		0.785836	9.10495		0.81511	7.24273		0.817235	9.26486
	1.20592	3.38445		0.801195	9.42235		1.07005	11.0648		0.632869	9.85256
	1.05331	2.26103		0.638454	9.83866		0.117472	8.39095		1.07327	7.09802
	1.0864	1.75919		0.912513	9.57498		0.19228	6.07846		0.942096	7.65814
	0.860294	2.27206		1.44903	9.74527		0.290248	9.5327		0.984634	9.95862
	1.05595	3.3296			7.33489		0.450029	8.2227
	1.29705	3.79044			7.31902		0.152725	12.1393
	0.646999	2.53917			8.1821		0.147247	8.39334
	1.0518	2.506		1.24483	8.12495		0.239308	7.86033
	0.857143	2.54198		0.90038	7.93119		0.258077	8.21323
	1.09106	2.91658		0.854791	8.40734		0.252615	8.97626
				1.00242	8.55804
				0.940816	8.55248
				1.05676	8.53152

## Sheet: Figure 3
Figure 3A
	DMSO	Tunicamycin	Thapsigargin	Triptolide
	1	2.84722	1.41519	2.88493
	1	3.74405	1.89559	1.12358
	1.04096	3.16177	3.3989	4.2015
	1	1.6617	1.71261	2.36686
Figure 3E
	Annexin V				Tissue Factor
DMSO	1	1	1	1	1	1	1	1
Tunicamycin	1.299	2.06	1.1	0.63	2.35959	1.6439	1.74	3.07
MKC3946	0.755	0.7495	0.7	0.47	0.669131	0.578365	0.94	1.89
MKC3946, Tunicamycin	0.445	0.933	0.83	0.67	0.54813	0.980826	1	1.78
Figure 3F
	Annexin V				Tissue Factor
DMSO	1	1	1	1	1	1	1	1
Tunicamycin	3.67042	1.69204	1.58562	0.911727	1.71579	3.07125	2.97308	2.87686
GSK2606414	1.60461	1.33451	0.893727	1.1989	0.978725	1.48378	0.525	1.23717
GSK2606414, Tunicamycin	1.35416	1.30695	1.32645	0.972974	0.68419	1.10145	0.571154	1.13459
Figure 3G
	Control SiRNA			IRE1 siRNA
DMSO	1.00951	1.00951	0.980989	1.26616	1.23764	1.28897
Tunicamycin	3.85551	3.44487	3.25095	2.01901	1.8365	1.8308
Figure 3H
	Control siRNA									Perk siRNA
DMSO	1.50954	1.45597	1.39762	1.6391	1.26198	1	1.8223	1.70819	1.65157	1	1.03626	1.04604	1.04637	1.16383	1.04637	1	1.3162	1.0662
Tunicamycin	3.01909	3.01909	6.03817	2.01314	1.43663	2.31685	10.0131	10.0688	9.65767	3.01909	3.01909	1.50954	1.79598	1.20788	1.03864	4.69512	5.01829	5.05227

## Sheet: Figure 4
Figure 4A
	DMSO			Tunicamycin
Non-IgG	0.977042	1.04405	0.978911	3.71821	3.61386	3.68011
Anti-TF	0.062706	0.056258	0.06199	0.442465	0.129462	0.148589
Figure 4B
	DMSO			Tunicamycin
Non-Immune IgG	0.838899	1.16945	0.991652	8.13809	6.91809	7.54174
Anti-FXIIa antibody (3F7)	0.662347	0.637257	0.553962	5.61083	5.52117	5.01402
Figure 4C
	Control			Tunicamycin			MKC3946			MKC3946+Tunicamycin
IgG1	1.07327	0.942096	0.984634	7.09802	7.65814	9.95862	1.19211	1.03445	1.03967	2.15919	2.35654	2.56592
anti-TF	0.184466	0.164778	0.205419	0.195061	0.149913	0.154262	0.167545	0.141453	0.153708	0.153234	0.221865	0.289547
Figure 4D
	Control			Tunicamycin			GSK2606414			GSK2606414+Tunicamycin
IgG1	0.549896	0.817235	0.632869	10.2488	9.26486	9.85256	0.686609	0.658658	0.773586	5.96908	6.04077	6.61172
anti-TF	0.152411	0.13375	0.173715	0.132869	0.248679	0.199503	0.219366	0.199503	0.172513	0.156816	0.203508	0.175717
Figure 4E	DMSO	TM	GSK2606414	MKC3946	GSK2606414, Tunicamycin	MKC3946, Tunicamycin
	1.01776	2.16872	0.443316	0.241726	0.17877	0.0811339
	0.665448	2.31322	0.617669	1.16378	0.12192	1.0464
	1.31679	2.73302	1.92123	0.35	0.26007	1.28691

## Sheet: Figure 5
Figure 5A
	Control			TM			TP
Glycosylated	0.679705	1.90993	0.410363	0.726628	1.77945	0.427234	0.773118	1.8987	0.470974
De-Glycosylated	0.0172754	0.06421	0.0485981	0.10684	0.274671	0.123465	0.020765	0.0405445	0.0370464
Figure 5B	TF expression				Cellular Blebs
	DMSO	Tunicamycin	Triptlolide		DMSO	Tunicamycin	Triptlolide
	4.197	15.805	20.308		33.3333	62.5	61.5385
	7.993	14.682	22.133		0	58.8235	66.6667
	8.358	12.229	13.321		10	72.2222	60
	6.028	15.909	12.367		0	46.1538	85.7143
	5.776	20.181	28.788		0	61.5385	75
	8.072	8.983	14.14		11.1111	56.25	58.3333
	7.16	23.647			18.1818	70	42.8571
					0	66.6667	72.7273
					0	53.3333	77.7778
						70	55.5556
Figure 5C
	TF counts/micron
	DMSO	Tunicamycin
	0	18.2981
	0	30.4004
	13.2067	32.5172
	13.0481	6.87623
	12.0087	20.3812
	15.5794	55.1461
	5.8906	48.227
	10.7668	37.0854
	7.09607

## Sheet: Figure 6
Figure 6A
	DMSO	MKC3946	GSK2606414	Tunicamycin	MKC3946, Tunicamycin	GSK2606414, Tunicamycin
	1.09357	0.648128	1.02402	0.686223	0.445964	0.746079
	1.0242	0.595036	1.32111	0.659	0.558353	0.725702
	1	0.692003	0.76913	0.586072	0.468055	0.636773
	1	0.779543	0.969559	0.717823	0.425638	1.03469
	0.703587	0.434296	0.836159	1.0921	0.471932	1.13839
	1.15982	0.62975	0.612932	0.879619	0.518207	0.777627
	0.998061	0.501649	0.736113	0.849155	0.582145	1.22706
	0.863878	0.71163	0.827568	0.857257	0.483203	1.00198
Figure 6D
	Control	TM
	1.46882	3.35406
	0.823005	2.72363
	0.929534	2.57976
	1.00806	2.00438
	1.13339	2.14461
	0.858545	1.98352
	1.03746	2.69833
	1.13325	2.77601
	0.829284	2.78492
	1.04804	2.51079
	1.06318	2.46823
	0.888776	2.59842
Figure 6E
	DMSO	Tunicamycin	MKC3946	MKC3946, Tunicamycin
	0.843926	4.47595	1.8997	2.92405
	1.10991	3.73738	2.1748	2.87463
	1.04617	3.36796	2.63134	3.17152
	0.85863	2.821	1.24624	2.21678
	1	2.64393	1.11367	1.36904
	1.14137	2.7829	1.31476	2.21982
Figure 6F
	DMSO	Tunicamycin	GSK2606414	GSK2606414, Tunicamycin
	0.843926	3.71251	1.25608	1.90958
	1.10991	4.16237	1.73217	1.55475
	1.04617	4.57515	1.84841	2.04753
	0.85863	2.16058	1.72078	1.32741
	1.14137	2.4683	1.60695	1.27217

## Sheet: Figure 7
Figure 3C
	Annexin V			Tissue Factor
Con	1	1	1	1	1	1
TM	1.60512	2.24018	1.5733	3.82929	4.19359	3.13439
BFA	0.892983	0.092827	1.08304	0.111664	0.7094	1.00816
BFA + TM	0.956024	1.08017	1.11708	1.03386	1.74253	2.12002
Figure 3D
	Control			Tunicamycin			Brefeldin A			BFA+Tm
Non-immune IgG	0.2	0.2	0.3	7	6.3	8	0.25	0.22	0.2	2.3	2.4	1.6
Anti-TF Antibody	0.15	0.12	0.1	0.2	0.1	0.1	0.14	0.13	0.12	0.11	0.12	0.13
Figure 3E
	Control			Golgicide A
DMSO	1.08723	0.973294	0.939473	0.355059	0.511177	0.553936
Tunicamycin	7.25209	8.22925	8.07699	3.30079	4.38584	5.19369
Figure 3F
	Control			ARF1 siRNA
DMSO	0.934191	1.21718	0.848633	0.581629	0.687043	0.580984
Tunicamycin	2.40578	2.88377	2.55445	1.29515	1.10062	1.17036

## Sheet: Fig. S1
Figure S1A
	Con siRNA	XBP1 siRNA
	1	0.2816
	1	0.328
	1	0.52
Figure S1B
	Con siRNA	PERK siRNA
	1.09291	0.419424
	1.0283	0.393648
	0.878784	0.291249
Figure S1C
	Control siRNA	ARF1 siRNA
	1.16010129	0.301695
	0.829201	0.430466
	1.0107	0.534311

## Sheet: Fig. S2
Figure S2A
	Con siRNA	XBP1 siRNA
	1.00418	0.507966
	0.977098	0.31118
	1.01872	0.360597
Figure S2B
	Con siRNA	PERK siRNA
	0.905568	0.533595
	1.0254	0.652197
	1.06903	0.343415
Figure S2C
	Control siRNA			XBP1 siRNA2
DMSO	1	1	1	1.2	0.6	1
Tunicamycin	1.4	1.6	1.4	1	0.8	0.8
Figure S2D
	Control siRNA			PERK siRNA2
DMSO	1.00951	1.00951	0.980989	1.13498	1.10076	1.12357
Tunicamycin	3.85551	3.44487	3.25095	2.32129	2.09316	1.97909

## Sheet: Fig. S3
Figure 3A
	DMSO	TM	MKC	MKCTM	GSK	GSKTM
	0.897043	3.023	1.23877	2.06353	0.542169	1.47536
	0.897043	2.64513	1.34392	2.14239	0.920044	1.52793
	1.20592	3.38445	1.01862	1.96824	0.808324	2.0471
	1.05331	2.26103	0.849265	1.89154	1.23529	1.10294
	1.0864	1.75919	0.992647	1.64338	1.04779	1.14154
	0.860294	2.27206	0.882353	1.34007	1.40625	1.40074
	1.05595	3.3296	1.20854	2.74364	0.750763	2.15768
	1.29705	3.79044	1.40692	2.81689	0.790437	1.97457
	0.646999	2.53917	0.63174	2.31027	0.598169	2.28281
	1.0518	2.506
	0.857143	2.54198
	1.09106	2.91658
Figure 3B
	DMSO	TM	MKC3946	MKC3946, Tunicamycin	GSK2606414	GSK2606414, Tunicamycin
	1.41297	9.46331			4.59215
	0.785836	9.10495			3.58618
	0.801195	9.42235			3.44539
	0.638454	9.83866			0.695219	2.88647
	0.912513	9.57498			0.766633	2.14608
	1.44903	9.74527			0.765412	2.04659
		7.33489
		7.31902
		8.1821
	1.24483	8.12495			2.08949	2.14648
	0.90038	7.93119			1.45884	1.97298
	0.854791	8.40734			1.6222	2.41368
	1.00242	8.55804	0.038505	2.91229	0.827011	0.768825
	0.940816	8.55248	0.032516	2.13363	0.341843	0.28109
	1.05676	8.53152	0.08899	2.09726	0.300342	0.45522

[truncated: 2 more sheets: Fig. S5, Fig. S6]
